# Supplementary material for: Comparative Transcriptome Analysis Reveals the Underlying Response Mechanism to Salt Stress in Maize Seedling Roots
Source: Metabolites. 2023 Nov 16;13(11):1155. doi: 10.3390/metabo13111155 (PMC10673138; doi:10.3390/metabo13111155)
Supplement: Supplementary file 1 [file metabolites-13-01155-s001.zip]

Archive with 7 entries (7 files):
- Figure S1.jpg
- Table S1 All reads information.xlsx
- Table S2 All alignment statistical.xlsx
- Table S3 Trend KEGG Enrichment.xlsx
- Table S4 DEGs involved in Signal transduction.xlsx
- Table S5 DEGs involved in plant hormone singal transduction.xlsx
- Table S6 Primers used for qRT-PCR.xlsx
