# Supplementary material for: Comparative Transcriptome Analysis Reveals the Underlying Response Mechanism to Salt Stress in Maize Seedling Roots
Source: Metabolites. 2023 Nov 16;13(11):1155. doi: 10.3390/metabo13111155 (PMC10673138; doi:10.3390/metabo13111155)
Supplement: Supplementary file 1 [file metabolites-13-01155-s001.zip › Table S1 All reads information.xlsx]

## Sheet: Sheet1
Sample	RawData(bp)	CleanData(bp)	Q20(%)	Q30(%)	GC(%)
L318-0-1	6367615500	6312208096	6205601840 (98.31%)	6004182043 (95.12%)	3311225444 (52.46%)
L318-0-2	7100061000	7035251752	6896185664 (98.02%)	6641892880 (94.41%)	3707625274 (52.70%)
L318-0-3	6862601700	6813843568	6699381154 (98.32%)	6466452525 (94.90%)	3596133293 (52.78%)
L318-6-1	6348030000	6294368010	6167160246 (97.98%)	5938546789 (94.35%)	3415567091 (54.26%)
L318-6-2	6221580900	6147259038	6021962894 (97.96%)	5799224854 (94.34%)	3322067088 (54.04%)
L318-6-3	6513159900	6424148995	6302054397 (98.10%)	6084429139 (94.71%)	3481987444 (54.20%)
L318-12-1	7116094800	7068329645	6925069731 (97.97%)	6670294123 (94.37%)	3860005883 (54.61%)
L318-12-2	5639856900	5574540152	5463524213 (98.01%)	5267066911 (94.48%)	3040191834 (54.54%)
L318-12-3	6468141000	6404924510	6285963601 (98.14%)	6055720986 (94.55%)	3472897874 (54.22%)
L318-24-1	5740856400	5709334222	5619040860 (98.42%)	5442239942 (95.32%)	3004346473 (52.62%)
L318-24-2	5974483500	5896178151	5768309534 (97.83%)	5546282551 (94.07%)	3115869109 (52.85%)
L318-24-3	5841744000	5760327603	5632189732 (97.78%)	5407272548 (93.87%)	2998801091 (52.06%)
L318-48-1	6968225400	6929766090	6815614908 (98.35%)	6570862759 (94.82%)	3376833385 (48.73%)
L318-48-2	5593275000	5527168677	5413959776 (97.95%)	5207129324 (94.21%)	2781134817 (50.32%)
L318-48-3	5785559700	5718311364	5607513316 (98.06%)	5407092833 (94.56%)	2907031007 (50.84%)
L323-0-1	6712981200	6676229913	6568773402 (98.39%)	6345697502 (95.05%)	3495716677 (52.36%)
L323-0-2	6430939800	6378291306	6263197180 (98.20%)	6050252582 (94.86%)	3373514835 (52.89%)
L323-0-3	6179185800	6129942940	6020086274 (98.21%)	5815881878 (94.88%)	3217611244 (52.49%)
L323-6-1	6822116400	6783989440	6678516841 (98.45%)	6462961412 (95.27%)	3672384708 (54.13%)
L323-6-2	6442442400	6385247133	6246337240 (97.82%)	5999366468 (93.96%)	3476046203 (54.44%)
L323-6-3	6566418600	6512814426	6385449193 (98.04%)	6155727502 (94.52%)	3511067867 (53.91%)
L323-12-1	6463334700	6415899168	6280557378 (97.89%)	6032373536 (94.02%)	3507918770 (54.68%)
L323-12-2	7327377900	7255393571	7078889918 (97.57%)	6781530447 (93.47%)	3944840454 (54.37%)
L323-12-3	5955824400	5902799313	5771419810 (97.77%)	5547695770 (93.98%)	3223593390 (54.61%)
L323-24-1	6785997600	6729048032	6595237375 (98.01%)	6340849637 (94.23%)	3637199194 (54.05%)
L323-24-2	7447358700	7347921307	7169644778 (97.57%)	6865112880 (93.43%)	3958075235 (53.87%)
L323-24-3	6343521900	6278642222	6126376106 (97.57%)	5864539565 (93.40%)	3387658391 (53.96%)
L323-48-1	6060522000	6013146910	5914695925 (98.36%)	5714249489 (95.03%)	3225511437 (53.64%)
L323-48-2	7613044500	7549527749	7387393753 (97.85%)	7093344162 (93.96%)	3883693085 (51.44%)
L323-48-3	6494930700	6441706126	6311987451 (97.99%)	6075628066 (94.32%)	3419121279 (53.08%)
