# Supplementary material for: Comparative Transcriptome Analysis Reveals the Underlying Response Mechanism to Salt Stress in Maize Seedling Roots
Source: Metabolites. 2023 Nov 16;13(11):1155. doi: 10.3390/metabo13111155 (PMC10673138; doi:10.3390/metabo13111155)
Supplement: Supplementary file 1 [file metabolites-13-01155-s001.zip › Table S2 All alignment statistical.xlsx]

## Sheet: Sheet1
Sample	Total	Unmapped(%)	Unique_Mapped(%)	Multiple_Mapped(%)	Total_Mapped(%)
L318-0-1	41920472	5803106 (13.84%)	34950492 (83.37%)	1166874 (2.78%)	36117366 (86.16%)
L318-0-2	46806046	6301156 (13.46%)	39190662 (83.73%)	1314228 (2.81%)	40504890 (86.54%)
L318-0-3	45219552	5100950 (11.28%)	38809603 (85.82%)	1308999 (2.89%)	40118602 (88.72%)
L318-6-1	41793950	5357562 (12.82%)	35308935 (84.48%)	1127453 (2.70%)	36436388 (87.18%)
L318-6-2	40731564	4896421 (12.02%)	34741359 (85.29%)	1093784 (2.69%)	35835143 (87.98%)
L318-6-3	42711086	5079777 (11.89%)	36475517 (85.40%)	1155792 (2.71%)	37631309 (88.11%)
L318-12-1	45974662	5823997 (12.67%)	38882801 (84.57%)	1267864 (2.76%)	40150665 (87.33%)
L318-12-2	36274254	4603097 (12.69%)	30687652 (84.60%)	983505 (2.71%)	31671157 (87.31%)
L318-12-3	41790312	5078376 (12.15%)	35553251 (85.08%)	1158685 (2.77%)	36711936 (87.85%)
L318-24-1	36566838	7646691 (20.91%)	27913285 (76.33%)	1006862 (2.75%)	28920147 (79.09%)
L318-24-2	38244432	6111136 (15.98%)	31035513 (81.15%)	1097783 (2.87%)	32133296 (84.02%)
L318-24-3	37581024	6807460 (18.11%)	29720647 (79.08%)	1052917 (2.80%)	30773564 (81.89%)
L318-48-1	45538830	19920258 (43.74%)	24752277 (54.35%)	866295 (1.90%)	25618572 (56.26%)
L318-48-2	36431778	14198830 (38.97%)	21469455 (58.93%)	763493 (2.10%)	22232948 (61.03%)
L318-48-3	37546952	13101180 (34.89%)	23620681 (62.91%)	825091 (2.20%)	24445772 (65.11%)
L323-0-1	44417642	4669025 (10.51%)	38409052 (86.47%)	1339565 (3.02%)	39748617 (89.49%)
L323-0-2	42510734	3915373 (9.21%)	37328541 (87.81%)	1266820 (2.98%)	38595361 (90.79%)
L323-0-3	40859242	4312971 (10.56%)	35309452 (86.42%)	1236819 (3.03%)	36546271 (89.44%)
L323-6-1	44999068	4394990 (9.77%)	39312012 (87.36%)	1292066 (2.87%)	40604078 (90.23%)
L323-6-2	42447030	4991566 (11.76%)	36320646 (85.57%)	1134818 (2.67%)	37455464 (88.24%)
L323-6-3	43287168	4339075 (10.02%)	37718175 (87.13%)	1229918 (2.84%)	38948093 (89.98%)
L323-12-1	42249832	4280191 (10.13%)	36747945 (86.98%)	1221696 (2.89%)	37969641 (89.87%)
L323-12-2	47431486	6221415 (13.12%)	39807957 (83.93%)	1402114 (2.96%)	41210071 (86.88%)
L323-12-3	38281166	4502798 (11.76%)	32643016 (85.27%)	1135352 (2.97%)	33778368 (88.24%)
L323-24-1	42195668	5812560 (13.78%)	34968639 (82.87%)	1414469 (3.35%)	36383108 (86.22%)
L323-24-2	46492452	6687424 (14.38%)	38325382 (82.43%)	1479646 (3.18%)	39805028 (85.62%)
L323-24-3	39766552	5323943 (13.39%)	33173783 (83.42%)	1268826 (3.19%)	34442609 (86.61%)
L323-48-1	39754444	12132703 (30.52%)	26685474 (67.13%)	936267 (2.36%)	27621741 (69.48%)
L323-48-2	48742302	28751327 (58.99%)	19228223 (39.45%)	762752 (1.56%)	19990975 (41.01%)
L323-48-3	42633286	14341504 (33.64%)	27341141 (64.13%)	950641 (2.23%)	28291782 (66.36%)
