# Supplementary material for: Comparative Transcriptome Analysis Reveals the Underlying Response Mechanism to Salt Stress in Maize Seedling Roots
Source: Metabolites. 2023 Nov 16;13(11):1155. doi: 10.3390/metabo13111155 (PMC10673138; doi:10.3390/metabo13111155)
Supplement: Supplementary file 1 [file metabolites-13-01155-s001.zip › Table S3 Trend KEGG Enrichment.xlsx]

## Sheet: Sheet1
	Pathway ID	Pathway	All genes with pathway annotation (8052)	L318			L323
				Candidate genes with pathway annotation (859)	P value	Q value	Candidate genes with pathway annotation (1637)	P value	Q value
Profile 0	ko00940	Phenylpropanoid biosynthesis	284(3.34%)	78(9.08%)	0	0	90 (5.5%)	0	1.7e-05
	ko00520	Amino sugar and nucleotide sugar metabolism	230 (2.71%)	58 (6.75%)	0	0	65 (3.97%)	0.000514	0.008355
	ko01100	Metabolic pathways	3782(44.48%)	473 (55.06%)	0	0	789(48.2%)	0.00043	0.007993
	ko03030	DNA replication	137(1.61%)	29 (3.38%)	8.3e-05	0.001755	49(2.99%)	4e-06	0.000158
	ko00531	Glycosaminoglycan degradation	31(0.36%)	11(1.28%)	0.000133	0.00241	13(0.79%)	0.00305	0.033043
	ko03410	Base excision repair	86 (1.01%)	19 (2.21%)	0.000777	0.010969	27(1.65%)	0.004728	0.043902
Profile 2	ko03010	Ribosome	569 (6.69%)	192 (33.33%)	0	0	109 (33.75%)	0	0
	ko03008	Ribosome biogenesis in eukaryotes	168(1.98%)	47 (8.16%)	0	0	27 (8.36%)	0	0
Profile 16	ko04075	Plant hormone signal transduction	418(4.92%)	52 (18.71%)	0	0	37 (13.36%)	0	1e-06
	ko01110	Biosynthesis of secondary metabolites	2067 (24.31%)	97(34.89%)	3.7e-05	0.001682	108 (38.99%)	0	1e-06
	ko00402	Benzoxazinoid biosynthesis	15 (0.18%)	5 (1.8%)	8.3e-05	0.002379	5 (1.81%)	8.1e-05	0.001949
	ko04016	MAPK signaling pathway - plant	297(3.49%)	23 (8.27%)	0.000105	0.002379	16(5.78%)	0.033213	0.280129
	ko00940	Phenylpropanoid biosynthesis	284 (3.34%)	20 (7.19%)	0.000996	0.014541	23(8.3%)	5e-05	0.001725
	ko00591	Linoleic acid metabolism	25 (0.29%)	5(1.8%)	0.001119	0.014541	4 (1.44%)	0.008125	0.084504
Profile 18	ko04016	MAPK signaling pathway - plant	297 (3.49%)	40 (10.55%)	9.61904e-05	0.00263374	53 (11.7%)	0	0
	ko00908	Zeatin biosynthesis	53(0.62%)	10 (2.64%)	9.6e-05	0.002634	7 (1.55%)	0.021475	0.165663
	ko04075	Plant hormone signal transduction	418(4.92%)	36(9.5%)	0.000101	0.002634	60 (13.25%)	0	0
	ko00906	Carotenoid biosynthesis	65(0.76%)	11 (2.9%)	0.000122	0.002634	14 (3.09%)	6e-06	0.000218
	ko00196	Photosynthesis - antenna proteins	31(0.36%)	6 (1.58%)	0.002151	0.025814	8 (1.77%)	0.000162	0.003508
	ko01110	Biosynthesis of secondary metabolites	2067 (24.31%)	116(30.61%)	0.002546	0.027493	133 (29.36%)	0.006634	0.070471
	ko00904	Diterpenoid biosynthesis	33 (0.39%)	6 (1.58%)	0.003002	0.027592	6 (1.32%)	0.007178	0.070471
	ko00270	Cysteine and methionine metabolism	182 (2.14%)	17(4.49%)	0.003066	0.027592	19 (4.19%)	0.003731	0.050374
Profile 19	ko01100	Metabolic pathways	3782 (44.48%)	275 (65.79%)	0	0	335 (60.14%)	0	0
	ko01110	Biosynthesis of secondary metabolites	2067 (24.31%)	183 (43.78%)	0	0	201 (36.09%)	0	0
	ko00940	Phenylpropanoid biosynthesis	284 (3.34%)	30(7.18%)	5.8e-05	0.001297	30 (5.39%)	0.006228	0.044449
	ko00280	Valine, leucine and isoleucine degradation	82(0.96%)	13(3.11%)	0.000163	0.003048	15 (2.69%)	0.000241	0.004931
	ko00760	Nicotinate and nicotinamide metabolism	43 (0.51%)	9(2.15%)	0.000195	0.003069	8 (1.44%)	0.006081	0.044449
	ko00900	Terpenoid backbone biosynthesis	98 (1.15%)	14(3.35%)	0.000287	0.003069	14 (2.51%)	0.004497	0.036875
	ko01212	Fatty acid metabolism	122 (1.43%)	16(3.83%)	0.000296	0.003069	19 (3.41%)	0.00034	0.005646
	ko02010	ABC transporters	55 (0.65%)	10(2.39%)	0.000296	0.003069	10 (1.8%)	0.002693	0.03011
	ko00071	Fatty acid degradation	76 (0.89%)	12(2.87%)	0.000301	0.003069	12 (2.15%)	0.003633	0.03437
	ko04136	Autophagy - other	75(0.88%)	11(2.63%)	0.001012	0.007924	19 (3.41%)	0	7e-06
	ko00902	Monoterpenoid biosynthesis	17 (0.2%)	5(1.2%)	0.001061	0.007924	6 (1.08%)	0.000511	0.006977
	ko00410	beta-Alanine metabolism	75(0.88%)	9 (2.63%)	0.01087	0.048696	12 (2.15%)	0.003247	0.033279
