# Supplementary material for: Comparative Transcriptome Analysis Reveals the Underlying Response Mechanism to Salt Stress in Maize Seedling Roots
Source: Metabolites. 2023 Nov 16;13(11):1155. doi: 10.3390/metabo13111155 (PMC10673138; doi:10.3390/metabo13111155)
Supplement: Supplementary file 1 [file metabolites-13-01155-s001.zip › Table S4 DEGs involved in Signal transduction.xlsx]

## Sheet: Sheet1
	L318		L323
Pathway	Plant hormone signal transduction	MAPK signaling pathway - plant	Plant hormone signal transduction	MAPK signaling pathway - plant
Pathway_ID	ko04075	ko04016	ko04075	ko04016
All_profiles(3379)	219(6.48%)	148(4.38%)	240(5.88%)	163(4.00%)
Profile0(859)	50(5.82%)	31(3.61%)	81(4.95%)	37(2.26%)
Profile1(354)	11(3.11%)	7(1.98%)	8(7.34%)	4(3.67%)
Profile2(576)	14(2.43%)	9(1.56%)	2(0.62%)	3(0.93%)
Profile3(31)	4(12.90%)	0(0.00%)	6(8.33%)	2(2.78%)
Profile4(7)	0(0.00%)	0(0.00%)	1(5.26%)	0(0.00%)
Profile5(30)	3(10.00%)	0(0.00%)	0(0.00%)	0(0.00%)
Profile6(83)	0(0.00%)	0(0.00%)	2(4.76%)	4(9.52%)
Profile7(51)	7(13.73%)	0(0.00%)	4(1.74%)	1(0.43%)
Profile8(21)	1(4.76%)	0(0.00%)	1(3.70%)	0(0.00%)
Profile9(23)	0(0.00%)	2(8.70%)	0(0.00%)	0(0.00%)
Profile10(58)	1(1.72%)	2(3.45%)	2(3.33%)	1(1.67%)
Profile11(10)	1(10.00%)	0(0.00%)	2(5.88%)	2(5.88%)
Profile12(32)	6(18.75%)	1(3.12%)	4(13.79%)	1(3.45%)
Profile13(16)	1(6.25%)	1(6.25%)	0(0.00%)	1(8.33%)
Profile14(7)	3(42.86%)	0(0.00%)	1(11.11%)	0(0.00%)
Profile15(49)	3(6.12%)	4(8.16%)	0(0.00%)	1(3.57%)
Profile16(278)	52(18.71%)	23(8.27%)	37(13.36%)	16(5.78%)
Profile17(97)	10(10.31%)	6(6.19%)	8(9.52%)	6(7.14%)
Profile18(379)	36(9.50%)	40(10.55%)	60(13.25%)	53(11.70%)
Profile19(418)	16(3.83%)	22(5.26%)	21(3.77%)	31(5.57%)
KEGG_A_class	Environmental Information Processing	Environmental Information Processing	Environmental Information Processing	Environmental Information Processing
KEGG_B_class	Signal transduction	Signal transduction	Signal transduction	Signal transduction
