# Supplementary material for: Comparative Transcriptome Analysis Reveals the Underlying Response Mechanism to Salt Stress in Maize Seedling Roots
Source: Metabolites. 2023 Nov 16;13(11):1155. doi: 10.3390/metabo13111155 (PMC10673138; doi:10.3390/metabo13111155)
Supplement: Supplementary file 1 [file metabolites-13-01155-s001.zip › Table S5 DEGs involved in plant hormone singal transduction.xlsx]

## Sheet: Sheet1
Plant Hormone	Component	K ID	ID	Profile(L318)	Profile(L323)
Abscisic acid	ABF	K14432	Zm00001d038311	1	--
Abscisic acid	ABF	K14432	Zm00001d012296	18	18
Abscisic acid	ABF	K14432	Zm00001d018178	18	18
Abscisic acid	ABF	K14432	Zm00001d020711	12	18
Abscisic acid	ABF	K14432	Zm00001d022550	2	0
Abscisic acid	ABF	K14432	Zm00001d031790	18	18
Abscisic acid	ABF	K14432	Zm00001d037170	18	18
Abscisic acid	ABF	K14432	Zm00001d043117	16	16
Abscisic acid	ABF	K14432	Zm00001d044940	18	10
Abscisic acid	ABF	K14432	Zm00001d050018	5	3
Abscisic acid	ABF	K14432	Zm00001d012273	--	0
Abscisic acid	ABF	K14432	Zm00001d042721	--	17
Abscisic acid	ABF	K14432	Zm00001d042779	--	18
Abscisic acid	PYR/PYL	K14496	Zm00001d016105	0	0
Abscisic acid	PYR/PYL	K14496	Zm00001d028793	1	2
Abscisic acid	PYR/PYL	K14496	Zm00001d038436	0	1
Abscisic acid	PYR/PYL	K14496	Zm00001d047037	0	0
Abscisic acid	PYR/PYL	K14496	Zm00001d047705	0	0
Abscisic acid	PYR/PYL	K14496	Zm00001d053396	2	1
Abscisic acid	PP2C	K14497	Zm00001d004357	18	18
Abscisic acid	PP2C	K14497	Zm00001d005609	18	18
Abscisic acid	PP2C	K14497	Zm00001d009626	19	18
Abscisic acid	PP2C	K14497	Zm00001d011131	16	18
Abscisic acid	PP2C	K14497	Zm00001d011132	16	17
Abscisic acid	PP2C	K14497	Zm00001d011202	16	16
Abscisic acid	PP2C	K14497	Zm00001d011495	18	18
Abscisic acid	PP2C	K14497	Zm00001d012401	18	18
Abscisic acid	PP2C	K14497	Zm00001d020100	18	18
Abscisic acid	PP2C	K14497	Zm00001d025055	18	18
Abscisic acid	PP2C	K14497	Zm00001d028574	18	18
Abscisic acid	PP2C	K14497	Zm00001d038846	18	18
Abscisic acid	PP2C	K14497	Zm00001d039163	1	0
Abscisic acid	PP2C	K14497	Zm00001d042886	18	18
Abscisic acid	PP2C	K14497	Zm00001d044015	16	17
Abscisic acid	PP2C	K14497	Zm00001d044301	16	16
Abscisic acid	PP2C	K14497	Zm00001d009747	--	0
Abscisic acid	SnRK2	K14498	Zm00001d024775	0	--
Abscisic acid	SnRK2	K14498	Zm00001d038326	0	--
Abscisic acid	SnRK2	K14498	Zm00001d003659	0	0
Abscisic acid	SnRK2	K14498	Zm00001d012263	0	0
Abscisic acid	SnRK2	K14498	Zm00001d013736	2	0
Abscisic acid	SnRK2	K14498	Zm00001d016783	19	19
Abscisic acid	SnRK2	K14498	Zm00001d022179	10	16
Abscisic acid	SnRK2	K14498	Zm00001d026690	0	0
Abscisic acid	SnRK2	K14498	Zm00001d029975	0	0
Abscisic acid	SnRK2	K14498	Zm00001d033339	1	7
Abscisic acid	SnRK2	K14498	Zm00001d042695	2	0
Abscisic acid	SnRK2	K14498	Zm00001d047220	19	11
Abscisic acid	SnRK2	K14498	Zm00001d050723	19	19
Auxin	AUX1	K13946	Zm00001d028401	8	16
Auxin	AUX1	K13946	Zm00001d030310	0	0
Auxin	AUX1	K13946	Zm00001d038275	19	16
Auxin	AUX1	K13946	Zm00001d042809	0	0
Auxin	AUX1	K13946	Zm00001d053004	0	0
Auxin	AUX/IAA	K14484	Zm00001d008201	14	--
Auxin	AUX/IAA	K14484	Zm00001d013071	18	--
Auxin	AUX/IAA	K14484	Zm00001d049141	0	--
Auxin	AUX/IAA	K14484	Zm00001d049715	1	--
Auxin	AUX/IAA	K14484	Zm00001d000288	16	16
Auxin	AUX/IAA	K14484	Zm00001d004697	0	0
Auxin	AUX/IAA	K14484	Zm00001d008749	16	16
Auxin	AUX/IAA	K14484	Zm00001d009532	16	0
Auxin	AUX/IAA	K14484	Zm00001d010360	14	7
Auxin	AUX/IAA	K14484	Zm00001d010411	0	0
Auxin	AUX/IAA	K14484	Zm00001d011588	0	0
Auxin	AUX/IAA	K14484	Zm00001d013302	0	0
Auxin	AUX/IAA	K14484	Zm00001d013707	16	16
Auxin	AUX/IAA	K14484	Zm00001d016277	16	8
Auxin	AUX/IAA	K14484	Zm00001d018414	16	16
Auxin	AUX/IAA	K14484	Zm00001d018973	16	16
Auxin	AUX/IAA	K14484	Zm00001d021279	16	16
Auxin	AUX/IAA	K14484	Zm00001d024008	0	0
Auxin	AUX/IAA	K14484	Zm00001d033319	16	16
Auxin	AUX/IAA	K14484	Zm00001d033976	0	0
Auxin	AUX/IAA	K14484	Zm00001d036918	12	12
Auxin	AUX/IAA	K14484	Zm00001d037691	12	14
Auxin	AUX/IAA	K14484	Zm00001d037774	0	0
Auxin	AUX/IAA	K14484	Zm00001d039513	14	16
Auxin	AUX/IAA	K14484	Zm00001d039624	16	16
Auxin	AUX/IAA	K14484	Zm00001d040541	16	16
Auxin	AUX/IAA	K14484	Zm00001d041416	0	0
Auxin	AUX/IAA	K14484	Zm00001d041418	0	0
Auxin	AUX/IAA	K14484	Zm00001d043515	15	18
Auxin	AUX/IAA	K14484	Zm00001d043878	0	0
Auxin	AUX/IAA	K14484	Zm00001d045203	18	18
Auxin	AUX/IAA	K14484	Zm00001d034463	--	18
Auxin	AUX/IAA	K14484	Zm00001d038784	--	6
Auxin	AUX/IAA	K14484	Zm00001d038980	--	16
Auxin	AUX/IAA	K14484	Zm00001d051911	--	0
Auxin	AUX/IAA	K14484	Zm00001d052934	--	18
Auxin	TIR1	K14485	Zm00001d010863	--	0
Auxin	ARF	K14486	Zm00001d023704	2	--
Auxin	ARF	K14486	Zm00001d001945	5	0
Auxin	ARF	K14486	Zm00001d003601	16	16
Auxin	ARF	K14486	Zm00001d012731	2	0
Auxin	ARF	K14486	Zm00001d038698	0	0
Auxin	ARF	K14486	Zm00001d039006	0	0
Auxin	ARF	K14486	Zm00001d043431	2	0
Auxin	ARF	K14486	Zm00001d043922	0	0
Auxin	ARF	K14486	Zm00001d050781	1	0
Auxin	ARF	K14486	Zm00001d026540	--	0
Auxin	GH3	K14487	Zm00001d022473	2	--
Auxin	GH3	K14487	Zm00001d039345	16	--
Auxin	GH3	K14487	Zm00001d006753	18	18
Auxin	GH3	K14487	Zm00001d007395	16	0
Auxin	GH3	K14487	Zm00001d010697	16	16
Auxin	GH3	K14487	Zm00001d022017	16	16
Auxin	GH3	K14487	Zm00001d043350	16	18
Auxin	GH3	K14487	Zm00001d043244	--	7
Auxin	SAUR	K14488	Zm00001d017397	1	--
Auxin	SAUR	K14488	Zm00001d052148	5	--
Auxin	SAUR	K14488	Zm00001d006101	3	3
Auxin	SAUR	K14488	Zm00001d014682	19	19
Auxin	SAUR	K14488	Zm00001d016582	0	0
Auxin	SAUR	K14488	Zm00001d021062	0	0
Auxin	SAUR	K14488	Zm00001d026262	0	1
Auxin	SAUR	K14488	Zm00001d032475	16	18
Auxin	SAUR	K14488	Zm00001d036463	0	0
Auxin	SAUR	K14488	Zm00001d039791	0	3
Auxin	SAUR	K14488	Zm00001d051302	2	3
Auxin	SAUR	K14488	Zm00001d001964	--	16
Auxin	SAUR	K14488	Zm00001d002374	--	1
Auxin	SAUR	K14488	Zm00001d005803	--	16
Auxin	SAUR	K14488	Zm00001d013616	--	19
Auxin	SAUR	K14488	Zm00001d013617	--	19
Auxin	SAUR	K14488	Zm00001d013869	--	19
Auxin	SAUR	K14488	Zm00001d018200	--	17
Auxin	SAUR	K14488	Zm00001d042292	--	19
Auxin	SAUR	K14488	Zm00001d053815	--	18
Auxin	SAUR	K14488	Zm00001d053884	--	0
Brassinosteroid	BRI1	K13415	Zm00001d011721	0	0
Brassinosteroid	BRI1	K13415	Zm00001d043634	0	0
Brassinosteroid	BKI1	K14499	Zm00001d031798	18	--
Brassinosteroid	BKI1	K14499	Zm00001d020725	--	18
Brassinosteroid	BSK	K14500	Zm00001d029785	18	18
Brassinosteroid	BSK	K14500	Zm00001d030021	0	0
Brassinosteroid	BSK	K14500	Zm00001d047053	0	0
Brassinosteroid	BSK	K14500	Zm00001d048345	17	18
Brassinosteroid	BSK	K14500	Zm00001d001780	--	0
Brassinosteroid	BSK	K14500	Zm00001d026653	--	7
Brassinosteroid	BIN2	K14502	Zm00001d039407	17	--
Brassinosteroid	BIN2	K14502	Zm00001d037010	0	0
Brassinosteroid	BIN2	K14502	Zm00001d008893	--	16
Brassinosteroid	BZR1/2	K14503	Zm00001d021927	16	0
Brassinosteroid	BZR1/2	K14503	Zm00001d006677	--	0
Brassinosteroid	TCH4	K14504	Zm00001d002410	16	12
Brassinosteroid	TCH4	K14504	Zm00001d009309	16	0
Brassinosteroid	TCH4	K14504	Zm00001d014613	16	0
Brassinosteroid	TCH4	K14504	Zm00001d014614	15	19
Brassinosteroid	TCH4	K14504	Zm00001d014615	--	19
Brassinosteroid	TCH4	K14504	Zm00001d026250	--	1
Brassinosteroid	CYCD3	K14505	Zm00001d005293	0	0
Brassinosteroid	CYCD3	K14505	Zm00001d019696	17	18
Cytokinin	CRE1	K14489	Zm00001d012005	16	18
Cytokinin	CRE1	K14489	Zm00001d013412	16	16
Cytokinin	CRE1	K14489	Zm00001d014297	16	16
Cytokinin	CRE1	K14489	Zm00001d033786	0	0
Cytokinin	AHP	K14490	Zm00001d049952	1	--
Cytokinin	AHP	K14490	Zm00001d005344	--	0
Cytokinin	B-ARR	K14491	Zm00001d045112	2	--
Cytokinin	B-ARR	K14491	Zm00001d012128	7	0
Cytokinin	B-ARR	K14491	Zm00001d028265	12	17
Cytokinin	B-ARR	K14491	Zm00001d036802	18	18
Cytokinin	B-ARR	K14491	Zm00001d042463	16	0
Cytokinin	A-ARR	K14492	Zm00001d001865	16	12
Cytokinin	A-ARR	K14492	Zm00001d003598	3	0
Cytokinin	A-ARR	K14492	Zm00001d011849	3	0
Cytokinin	A-ARR	K14492	Zm00001d023242	3	0
Cytokinin	A-ARR	K14492	Zm00001d026594	0	3
Cytokinin	A-ARR	K14492	Zm00001d050768	0	0
Cytokinin	A-ARR	K14492	Zm00001d019555	--	0
Ethylene	ETR	K14509	Zm00001d013338	18	--
Ethylene	ETR	K14509	Zm00001d043247	19	--
Ethylene	ETR	K14509	Zm00001d028026	2	0
Ethylene	ETR	K14509	Zm00001d053594	19	19
Ethylene	ETR	K14509	Zm00001d025050	--	2
Ethylene	ETR	K14509	Zm00001d037604	--	16
Ethylene	ETR	K14509	Zm00001d051889	--	16
Ethylene	EIN2	K14513	Zm00001d039341	--	0
Ethylene	EIN3	K14514	Zm00001d007188	16	--
Ethylene	EIN3	K14514	Zm00001d016924	13	--
Ethylene	EIN3	K14514	Zm00001d003451	16	10
Ethylene	EIN3	K14514	Zm00001d022530	19	18
Ethylene	EIN3	K14514	Zm00001d028974	18	18
Ethylene	EIN3	K14514	Zm00001d050861	17	18
Ethylene	EIN3	K14514	Zm00001d047563	--	18
Ethylene	EBF1/2	K14515	Zm00001d000408	2	--
Ethylene	EBF1/2	K14515	Zm00001d036880	2	--
Ethylene	EBF1/2	K14515	Zm00001d015778	0	0
Ethylene	EBF1/2	K14515	Zm00001d053642	--	0
Ethylene	ERF1	K14516	Zm00001d019734	18	19
Ethylene	ERF1	K14516	Zm00001d034920	15	18
Ethylene	ERF1	K14516	Zm00001d049058	19	19
Gibberellin	PIF3	K12126	Zm00001d008205	16	--
Gibberellin	PIF3	K12126	Zm00001d024783	11	18
Gibberellin	PIF3	K12126	Zm00001d040536	16	16
Gibberellin	GID1	K14493	Zm00001d038165	16	16
Gibberellin	DELLA	K14494	Zm00001d013465	0	0
Gibberellin	DELLA	K14494	Zm00001d033680	0	0
Gibberellin	DELLA	K14494	Zm00001d044065	1	0
Gibberellin	PIF4	K16189	Zm00001d013130	--	19
Gibberellin	PIF4	K16189	Zm00001d034298	--	0
Jasmonic acid	MYC2	K13422	Zm00001d030028	16	18
Jasmonic acid	MYC2	K13422	Zm00001d047017	18	18
Jasmonic acid	COI1	K13463	Zm00001d010082	7	--
Jasmonic acid	COI1	K13463	Zm00001d038273	0	0
Jasmonic acid	COI1	K13463	Zm00001d042833	--	0
Jasmonic acid	JAZ	K13464	Zm00001d033972	12	--
Jasmonic acid	JAZ	K13464	Zm00001d003903	18	18
Jasmonic acid	JAZ	K13464	Zm00001d005726	17	18
Jasmonic acid	JAZ	K13464	Zm00001d005813	18	18
Jasmonic acid	JAZ	K13464	Zm00001d006860	16	18
Jasmonic acid	JAZ	K13464	Zm00001d014249	18	12
Jasmonic acid	JAZ	K13464	Zm00001d014250	18	19
Jasmonic acid	JAZ	K13464	Zm00001d014253	18	18
Jasmonic acid	JAZ	K13464	Zm00001d020409	16	18
Jasmonic acid	JAZ	K13464	Zm00001d020614	17	16
Jasmonic acid	JAZ	K13464	Zm00001d022139	17	18
Jasmonic acid	JAZ	K13464	Zm00001d026477	16	0
Jasmonic acid	JAZ	K13464	Zm00001d027899	17	4
Jasmonic acid	JAZ	K13464	Zm00001d027900	18	18
Jasmonic acid	JAZ	K13464	Zm00001d027901	16	18
Jasmonic acid	JAZ	K13464	Zm00001d028313	18	18
Jasmonic acid	JAZ	K13464	Zm00001d029448	18	18
Jasmonic acid	JAZ	K13464	Zm00001d032009	17	18
Jasmonic acid	JAZ	K13464	Zm00001d033048	16	16
Jasmonic acid	JAZ	K13464	Zm00001d033049	16	18
Jasmonic acid	JAZ	K13464	Zm00001d033050	18	18
Jasmonic acid	JAZ	K13464	Zm00001d048263	16	18
Jasmonic acid	JAZ	K13464	Zm00001d048268	18	17
Jasmonic acid	JAZ	K13464	Zm00001d050365	12	16
Jasmonic acid	JAZ	K13464	Zm00001d002029	--	0
Jasmonic acid	JAZ	K13464	Zm00001d024455	--	18
Jasmonic acid	JAR1	K14506	Zm00001d008957	7	--
Jasmonic acid	JAR1	K14506	Zm00001d009714	17	18
Jasmonic acid	JAR1	K14506	Zm00001d011377	16	16
Salicylic acid	PR1	K13449	Zm00001d007448	16	--
Salicylic acid	PR1	K13449	Zm00001d009296	19	19
Salicylic acid	PR1	K13449	Zm00001d018734	19	6
Salicylic acid	PR1	K13449	Zm00001d018738	19	19
Salicylic acid	PR1	K13449	Zm00001d029558	0	16
Salicylic acid	PR1	K13449	Zm00001d018737	--	3
Salicylic acid	PR1	K13449	Zm00001d019364	--	0
Salicylic acid	TGA	K14431	Zm00001d002143	7
Salicylic acid	TGA	K14431	Zm00001d016312	7	--
Salicylic acid	TGA	K14431	Zm00001d026398	7	--
Salicylic acid	TGA	K14431	Zm00001d005143	19	19
Salicylic acid	TGA	K14431	Zm00001d006027	2	1
Salicylic acid	TGA	K14431	Zm00001d012294	7	0
Salicylic acid	TGA	K14431	Zm00001d012553	1	1
Salicylic acid	TGA	K14431	Zm00001d015845	19	19
Salicylic acid	TGA	K14431	Zm00001d015846	19	19
Salicylic acid	TGA	K14431	Zm00001d024160	18	17
Salicylic acid	TGA	K14431	Zm00001d037317	0	16
Salicylic acid	TGA	K14431	Zm00001d038296	16	16
Salicylic acid	TGA	K14431	Zm00001d043153	1	11
Salicylic acid	TGA	K14431	Zm00001d052543	0	0
Salicylic acid	TGA	K14431	Zm00001d020938	--	1
Salicylic acid	TGA	K14431	Zm00001d022542	--	18
Salicylic acid	TGA	K14431	Zm00001d023424	--	0
Salicylic acid	TGA	K14431	Zm00001d042777	--	0
Salicylic acid	TGA	K14431	Zm00001d046751	--	19
Salicylic acid	NPR1	K14508	Zm00001d012660	16	18
Salicylic acid	NPR1	K14508	Zm00001d034944	16	18
Salicylic acid	NPR1	K14508	Zm00001d011878	--	0
