# Supplementary material for: Comparative Transcriptome Analysis Reveals the Underlying Response Mechanism to Salt Stress in Maize Seedling Roots
Source: Metabolites. 2023 Nov 16;13(11):1155. doi: 10.3390/metabo13111155 (PMC10673138; doi:10.3390/metabo13111155)
Supplement: Supplementary file 1 [file metabolites-13-01155-s001.zip › Table S6 Primers used for qRT-PCR.xlsx]

## Sheet: Sheet1
Gene	F	R
Zm00001d037774	AGTGTCCCATGGACTGTCTG	GTTGCTTCGTCAGGGTTTCA
Zm00001d028793	GGTCCTGGACGACGAGAG	GTGGTGACCGAGAGGTAGTT
Zm00001d038846	TGTGTGACGAGGGTGATGAA	GCTCTTGGCCTTCTTTCGAG
Zm00001d016783	GCTACCTATCGCACTCCCTT	GTTGTGGGACTAGGACTGCT
Zm00001d050723	TCGTCTTCGACGAGTTGGAT	CACAAGGTCGAGATCGAGGA
Zm00001d045359	GGCATTGACCGGTAGAACAC	CTCCCTCTCACTCTCCCTCT
Zm00001d043740	GAGCTGCTTTCCTTCTCGAC	GGACCTGCCTACCTTTGCTA
Cyanase	GCTGGTGAGGAGGAGAAACA	CAGCAATCATGCCAGGTAGA
